# Supplementary material for: PCNA Retention on DNA into G2/M Phase Causes Genome Instability in Cells Lacking Elg1
Source: Cell Rep. 2016 Jun 30;16(3):684–95. doi: 10.1016/j.celrep.2016.06.030 (PMC4956615; doi:10.1016/j.celrep.2016.06.030)
Supplement: Table S2. Yeast Strains Used in This Study, Related to Main Figures 1, 2, 3, 4, and 5 [file mmc2.xlsx]

## Sheet: Sheet1
Supplemental Table S2. Yeast strains used in this study, related to Figures 1-5
Name	Relevant genotype	Reference (Figure(s) in which strains used)
TKY18	MATa arg4∆::natMX4 his3∆1 leu2∆0 lys2∆0 ura3∆0 elg1∆::kanMX4	Kubota et al. 2011
TKY249	TKY18 [pRS315]	This study (Fig. 1)
TKY250	TKY18 [pRS315-ELG1-13myc]	This study (Fig. 1)
TKY252	TKY18 [pRS315-elg1(1-731)-13myc]	This study (Fig. 1)
TKY253	TKY18 [pRS315-elg1(1-519)-13myc]	This study (Fig. 1)
TKY254	TKY18 [pRS315-elg1(1-214)-13myc]	This study (Fig. 1)
TKY255	TKY18 [pRS315-elg1(NLS-216-791)-13myc]	This study (Fig. 1)
TKY256	TKY18 [pRS315-elg1(NLS-216-731)-13myc]	This study (Fig. 1)
TKY257	TKY18 [pRS315-elg1(NLS-216-519)-13myc]	This study (Fig. 1)
TKY258	TKY18 [pRS315-elg1(NLS-520-791)-13myc]	This study (Fig. 1)
TKY178	MATa arg4∆::natMX4 leu2∆0 lys2∆0 ura3∆0	This study (Fig. 2AB)
	HIS3::pRS303-PGAL1-10-empty
TKY179	MATa arg4∆::natMX4 leu2∆0 lys2∆0 ura3∆0	This study (Fig. 2AB)
	HIS3::pRS303-PGAL1-10-POL30
TKY181	MATa arg4∆::natMX4 leu2∆0 lys2∆0 ura3∆0 elg1∆::kanMX4	This study (Fig. 2AB)
	HIS3::pRS303-PGAL1-10-empty
TKY182	MATa arg4∆::natMX4 leu2∆0 lys2∆0 ura3∆0 elg1∆::kanMX4	This study (Fig. 2AB)
	HIS3::pRS303-PGAL1-10-POL30
DD452	MATalpha ade2-1 can1-100 leu2-3,112	Kanellis et al. 2003
	his3-11,15 trp1-1::pNN287(URA3) rad5-535
TKY273	DD452 his3Δ::natMX	This study
TKY279	TKY273 LEU2::pRS305-PGAL1-10-empty	This study (Fig. 2C)
TKY280	TKY273 LEU2::pRS305-PGAL1-10-POL30	This study (Fig. 2C)
TKY283	TKY273 LEU2::pRS305-PGAL1-10-empty	This study (Fig. 2C)
	elg1∆::kanMX4
TKY284	TKY273 LEU2::pRS305-PGAL1-10-POL30	This study (Fig. 2C)
	elg1∆::kanMX4
RDKY5964	MATa ura3-52 leu2D1 trp1D63 hisD200	Hombauer et al. 2011 (Figs. 3B, S2C)
	hom3-10 lys2::InsE-A10
RDKY8091	RDKY5964 nhp6b-pol30::pol30-C81R(LEU2)	Goellner et al. 2014 (Fig. 3B)
RDKY8095	RDKY5964	Goellner et al. 2014 (Fig. 3B)
	nhp6b-pol30::pol30-E143K(LEU2)
RDKY8099	RDKY5964	Goellner et al. 2014 (Fig. S2C)
	nhp6b-pol30::pol30-S152P(LEU2)
RDKY8103	RDKY5964	Goellner et al. 2014 (Figs. 3B, S2C)
	nhp6b-pol30::pol30-D150E(LEU2)
RDKY8107	RDKY5964	Goellner et al. 2014 (Fig. S2C)
	nhp6b-pol30::pol30-V180D(LEU2)
CJY1	RDKY5964 elg1∆::kanMX4	This study (Figs. 3B, S2C)
CJY2	RDKY5964 nhp6b-pol30::pol30-C81R(LEU2) elg1∆::kanMX4	This study (Fig. 3B)
CJY3	RDKY5964	This study (Fig. 3B)
	nhp6b-pol30::pol30-E143K(LEU2) elg1∆::kanMX4
CJY4	RDKY5964	This study (Fig. S1B)
	nhp6b-pol30::pol30-S152P(LEU2) elg1∆::kanMX4
CJY5	RDKY5964	This study (Figs. 3B, S1C)
	nhp6b-pol30::pol30-D150E(LEU2) elg1∆::kanMX4
CJY6	RDKY5964	This study (Fig. S2B)
	nhp6b-pol30::pol30-V180D(LEU2) elg1∆::kanMX4
CJY21	RDKY5964	This study (Fig. 3CF)
	pol30::POL30(TRP1)
CJY23	RDKY5964	This study (Fig. 3CF)
	pol30::pol30-E143K(TRP1)
CJY25	RDKY5964	This study (Fig. 3CF)
	pol30::pol30-D150E(TRP1)
CJY27	RDKY5964	This study (Fig. 3CF)
	pol30::pol30-C81R(TRP1)
CJY52	RDKY5964	This study (Fig. 3CF)
	pol30::POL30(TRP1) elg1∆::kanMX4
CJY54	RDKY5964	This study (Fig. 3CF)
	pol30::pol30-E143K(TRP1) elg1∆::kanMX4
CJY56	RDKY5964	This study (Fig. 3CF)
	pol30::pol30-D150E(TRP1) elg1∆::kanMX4
CJY58	RDKY5964	This study (Fig. 3CF)
	pol30::pol30-C81R(TRP1) elg1∆::kanMX4
CJY29	RDKY5964	This study (Fig. 3DE)
	pol30::POL30(TRP1)
	trp1D63::his3D5’-his3D3’(URA3)
CJY32	RDKY5964	This study (Fig. 3D)
	pol30::pol30-E143K(TRP1)
	trp1D63::his3D5’-his3D3’(URA3)
CJY33	RDKY5964	This study (Fig. 3DE)
	pol30::pol30-D150E(TRP1)
	trp1D63::his3D5’-his3D3’(URA3)
CJY34	RDKY5964	This study (Fig. 3D)
	pol30::POL30(TRP1)
	trp1D63::his3D5’-his3D3’(URA3)
	elg1∆::kanMX4
CJY36	RDKY5964	This study (Fig. 3D)
	pol30::pol30-E143K(TRP1)
	trp1D63::his3D5’-his3D3’(URA3)
	elg1∆::kanMX4
CJY38	RDKY5964	This study (Fig. 3D)
	pol30::pol30-D150E(TRP1)
	trp1D63::his3D5’-his3D3’(URA3)
	elg1∆::kanMX4
CJY40	RDKY5964	This study (Fig. 3E)
	pol30::POL30(TRP1)
	trp1D63::his3D5’-his3D3’(URA3)
	sgs1∆::kanMX4
CJY44	RDKY5964	This study (Fig. 3E)
	pol30::pol30-D150E(TRP1)
	trp1D63::his3D5’-his3D3’(URA3)
	sgs1∆::kanMX4
CJY65	RDKY5964	This study (Fig. 3D)
	pol30::pol30-C81R(TRP1)
	trp1D63::his3D5’-his3D3’(URA3)
CJY67	RDKY5964	This study (Fig. 3D)
	pol30::pol30-C81R(TRP1)
	trp1D63::his3D5’-his3D3’(URA3)
	elg1∆::kanMX4
CJY10	RDKY5964	This study
	trp1D63::his3D5’-his3D3’(URA3)
TKY410	CJY10	This study (Fig. 4A-C)
	pol30::POL30(LEU2)
TKY411	CJY10	This study (Fig. 4A-C)
	pol30::POL30(LEU2)
	elg1∆::hphNT1
TKY412	CJY10	This study (Fig. 4C)
	pol30::pol30-K164R(LEU2)
TKY413	CJY10	This study (Fig. 4C)
	pol30::pol30-K164R(LEU2)
	elg1∆::hphNT1
TKY414	CJY10	This study (Fig. 4C)
	pol30::pol30-K127R(LEU2)
TKY415	CJY10	This study (Fig. 4C)
	pol30::pol30-K127R(LEU2)
	elg1∆::hphNT1
TKY416	CJY10	This study (Fig. 4AC)
	pol30::pol30-K127R&K164R(LEU2)
TKY417	CJY10	This study (Fig. 4A-C)
	pol30::pol30-K127R&K164R(LEU2)
	elg1∆::hphNT1
VGY31	CJY10	This study (Fig. 4AB)
	pol30::pol30-K127R(LEU2)
	siz1∆::kanMX
VGY32	CJY10	This study (Fig. 4AB)
	pol30::pol30-K127R(LEU2)
	siz1∆::kanMX elg1∆::hphNT1
YK402	MATa bar1∆::hisG ade2-1 can1-100 his3-11,15 leu2-3,112 trp1-1 ura3-1 RAD5+ (W303)	Araki et al. 2003
TKY195	YK402 elg1∆::hphNT1	Kubota et al. 2015 (Figs. 5B-D, S3A-E)
TKY396	YK402 ELG1-6HA::hphNT1	This study (Figs. 5B-D, S3A-E)
TKY397	YK402 natNT2-S-ELG1-6HA::hphNT1	This study (Figs. 5B-D, S3ABE)
TKY398	YK402 natNT2-G2/M-ELG1-6HA::hphNT1	This study (Figs. 5B-D, S3ABE)
TKY404	YK402 natNT2-M/G1-ELG1-6HA::hphNT1	This study (Figs. 5B-D, S3ABDE)
TKY408	CJY10 ELG1-6HA::hphNT1	This study (Fig. 5EF)
TKY420	CJY10 natNT2-M/G1-ELG1-6HA::hphNT1	This study (Fig. 5EF)
TKY421	CJY10 natNT2-S-ELG1-6HA::hphNT1	This study (Fig. 5EF)
TKY422	CJY10 natNT2-G2/M-ELG1-6HA::hphNT1	This study (Fig. 5EF)
CJY15	CJY10 elg1∆::kanMX4	This study (Fig. 5EF)
TKY285	TKY273 leu2-3,112::PPOL30-POL30(LEU2)	This study (Fig. S2B-E)
	pol30D::hphNT1
TKY286	TKY273 leu2-3,112::PPOL30-pol30-52(LEU2)	This study (Fig. S2B-E)
	pol30D::hphNT1
TKY288	TKY273 leu2-3,112::PPOL30-POL30(LEU2)	This study (Fig. S2B-D)
	pol30D::hphNT1 elg1∆::kanMX4
TKY289	TKY273 leu2-3,112::PPOL30-pol30-52(LEU2)	This study (Fig. S2B-D)
	pol30D::hphNT1 elg1∆::kanMX4
TKY308	TKY273 leu2-3,112::PPOL30-POL30(LEU2)	This study (Fig. S2E)
	pol30D::hphNT1 sgs1∆::kanMX4
TKY312	TKY273 leu2-3,112::PPOL30-pol30-52(LEU2)	This study (Fig. S2E)
	pol30D::hphNT1 sgs1∆::kanMX4
VGY1	MATa arg4∆::natMX4 his3∆1 leu2∆0 lys2∆0 ura3∆0 ∆pep4::LEU2	This study
	RTT106-6HA::hphNT1
VGY3	VGY1 ELG1-6His-3FLAG::loxP-kanMX-loxP	This study (Fig. S4)
VGY21	VGY1 elg1(K343E)-6His-3FLAG::loxP-kanMX-loxP	This study (Fig. S4)
VGY22	VGY1 elg1(1-731)-6His-3FLAG::loxP-kanMX-loxP	This study (Fig. S4)
VGY23	VGY1 elg1(1-519)-6His-3FLAG::loxP-kanMX-loxP	This study (Fig. S4)
VGY24	VGY1 elg1(1-214)-6His-3FLAG::loxP-kanMX-loxP	This study (Fig. S4)
VGY25	VGY1 elg1(NLS-216-791)-6His-3FLAG::loxP-kanMX-loxP	This study (Fig. S4)
VGY26	VGY1 elg1(NLS-216-731)-6His-3FLAG::loxP-kanMX-loxP	This study (Fig. S4)
VGY27	VGY1 elg1(NLS-216-519)-6His-3FLAG::loxP-kanMX-loxP	This study (Fig. S4)
VGY28	VGY1 elg1(NLS-520-791)-6His-3FLAG::loxP-kanMX-loxP	This study (Fig. S4)
Supplemental References
Araki Y, Kawasaki Y, Sasanuma H, Tye BK, Sugino A (2003) Budding yeast mcm10/dna43 mutant requires a novel repair pathway for viability. Genes to Cells 8: 465-480
